# Supplementary material for: Assessment of ability of a DNA language model to predict pathogenicity of rare coding variants
Source: J Hum Genet. 2025 Aug 15;70(11):603–7. doi: 10.1038/s10038-025-01385-3 (PMC12552115; doi:10.1038/s10038-025-01385-3)
Supplement: Supplementary file 1 — Supplementary Tables [file 10038_2025_1385_MOESM1_ESM.xlsx]

## Sheet: Legend
Assessment of ability of a DNA language model to predict pathogenicity of rare coding variants
David Curtis
Supplementary Table 1
The table shows the correlation coefficients between pairs of predictors based on their scores across 9,568 variants annotated as missense
Supplementary Table 2
The table shows the SLPs produced by GPN MSA and the other prediction methods for each gene. SLPs of 3 or more are shown in bold and SLPs of 6 or more in bold italics. The final column shows the mean SLP achieved by each predictor across all genes.

## Sheet: Supplementary Table 1
Prediction method	GPN_MSA	AlphaMissense_Category	AlphaMissense_Score	Polyphen2_HDIV_rankscore	SIFT_converted_rankscore	SIFT4G_converted_rankscore	Polyphen2_HVAR_rankscore	LRT_converted_rankscore	MutationTaster_converted_rankscore	MutationAssessor_rankscore	FATHMM_converted_rankscore	PROVEAN_converted_rankscore	VEST4_rankscore	MetaSVM_rankscore	MetaLR_rankscore	M_CAP_rankscore	REVEL_rankscore	MutPred_rankscore	MVP_rankscore	MPC_rankscore	PrimateAI_rankscore	DEOGEN2_rankscore	BayesDel_addAF_rankscore	BayesDel_noAF_rankscore	ClinPred_rankscore	LIST_S2_rankscore	CADD_raw_rankscore	CADD_raw_rankscore_hg19	DANN_rankscore	fathmm_MKL_coding_rankscore	fathmm_XF_coding_rankscore	Eigen_raw_coding_rankscore	Eigen_PC_raw_coding_rankscore	GenoCanyon_rankscore	integrated_fitCons_rankscore	GM12878_fitCons_rankscore	H1_hESC_fitCons_rankscore	HUVEC_fitCons_rankscore	GERPPP_RS_rankscore	phyloP100way_vertebrate_rankscore	phyloP30way_mammalian_rankscore	phyloP17way_primate_rankscore	phastCons100way_vertebrate_rankscore	phastCons30way_mammalian_rankscore	phastCons17way_primate_rankscore	SiPhy_29way_logOdds_rankscore
GPN_MSA	1	0.602446	0.654896	0.580486	0.520053	0.495398	0.612005	0.63915	0.652209	0.320712	0.230444	0.559457	0.729515	0.463886	0.446083	0.474693	0.617522	0.359279	-0.0775527	-0.0146713	0.0327889	-0.0785862	0.0465202	-0.0177816	0.0652461	-0.0284145	0.0339165	0.0856314	0.227774	0.414535	0.339929	0.31242	0.34737	0.326873	0.275765	0.142561	0.00339861	0.0935162	0.214782	0.168987	0.0856907	0.0688475	0.26547	0.286302	0.343673	0.34114
AlphaMissense_Category	0.602446	1	0.958288	0.532713	0.534766	0.537336	0.564191	0.502392	0.488244	0.375872	0.156166	0.573416	0.635344	0.381537	0.342318	0.378943	0.528711	0.391044	-0.0621108	-0.0117882	0.0142076	-0.0512753	0.0313974	-0.0247303	0.0619808	-0.0298231	-0.00124668	0.0794083	0.200953	0.329579	0.276335	0.273797	0.291272	0.271517	0.234906	0.0984252	-0.00174817	0.0818916	0.144688	0.0935811	0.0349185	0.0339213	0.20365	0.251293	0.312733	0.31166
AlphaMissense_Score	0.654896	0.958288	1	0.580813	0.575445	0.576631	0.613925	0.540306	0.529644	0.411599	0.168136	0.61606	0.682627	0.406773	0.367453	0.409802	0.565758	0.416862	-0.0610536	-0.00770335	0.018512	-0.0515292	0.0384151	-0.0213236	0.0703994	-0.027207	0.00343822	0.0882211	0.227115	0.363258	0.302891	0.295733	0.310699	0.291296	0.250876	0.104492	-0.00185524	0.0859362	0.160645	0.0978778	0.0395825	0.0367373	0.2168	0.271924	0.336407	0.336804
Polyphen2_HDIV_rankscore	0.580486	0.532713	0.580813	1	0.645213	0.633019	0.968375	0.557459	0.552506	0.462507	0.133329	0.633538	0.686749	0.458675	0.427765	0.397063	0.606046	0.30836	0.039897	0.114557	0.116435	0.0577915	0.0869456	0.0621092	0.133132	0.099027	0.117933	0.127043	0.247234	0.352208	0.306385	0.3243	0.345619	0.314857	0.271037	0.147855	0.0416439	0.0699331	0.165926	0.148338	0.0668936	0.058389	0.220856	0.263572	0.312701	0.333426
SIFT_converted_rankscore	0.520053	0.534766	0.575445	0.645213	1	0.770232	0.650946	0.462519	0.439125	0.501112	0.12986	0.741736	0.625856	0.424641	0.38192	0.376229	0.53981	0.309888	0.00718105	0.0610825	0.0570454	0.022141	0.0573767	0.0309677	0.102602	0.0498839	0.0751737	0.0895799	0.211566	0.295506	0.279231	0.309634	0.324688	0.301245	0.252822	0.124937	0.0315745	0.0717469	0.158824	0.13292	0.0635975	0.0703517	0.198755	0.23563	0.298453	0.29798
SIFT4G_converted_rankscore	0.495398	0.537336	0.576631	0.633019	0.770232	1	0.641266	0.450668	0.468618	0.495374	0.201651	0.715495	0.627929	0.477562	0.449806	0.450266	0.581153	0.364496	0.0421629	0.0686148	0.0610505	0.0463796	0.0875031	0.0569341	0.122117	0.0605344	0.0875267	0.138629	0.256165	0.297834	0.274269	0.306014	0.33047	0.32192	0.252307	0.121346	0.0184192	0.0908551	0.144326	0.104308	0.0204978	0.0324453	0.204575	0.247612	0.303511	0.29172
Polyphen2_HVAR_rankscore	0.612005	0.564191	0.613925	0.968375	0.650946	0.641266	1	0.579964	0.582571	0.469789	0.148092	0.653695	0.711984	0.477968	0.44983	0.420106	0.635734	0.373462	0.0142282	0.0854538	0.0870092	0.0309281	0.0682741	0.0367268	0.119288	0.0693213	0.0920464	0.124104	0.250143	0.360415	0.310211	0.328681	0.351699	0.320606	0.275716	0.144193	0.029917	0.0758669	0.171698	0.149084	0.0664085	0.061723	0.232911	0.278124	0.327375	0.346608
LRT_converted_rankscore	0.63915	0.502392	0.540306	0.557459	0.462519	0.450668	0.579964	1	0.631024	0.358599	0.193794	0.551925	0.668732	0.435123	0.401452	0.356873	0.604819	0.345089	-0.0165041	0.0648565	0.0982304	0.0090467	0.0514517	0.0181697	0.0789754	0.0551955	0.0441695	0.0858372	0.21078	0.348873	0.301218	0.291783	0.313207	0.299981	0.248727	0.138761	0.00147442	0.0649898	0.179328	0.137454	0.0678209	0.0522231	0.2263	0.238525	0.304758	0.325521
MutationTaster_converted_rankscore	0.652209	0.488244	0.529644	0.552506	0.439125	0.468618	0.582571	0.631024	1	0.318331	0.213062	0.519983	0.666176	0.436191	0.419043	0.435688	0.604602	0.383289	0.0038949	0.0505309	0.0782185	0.00351426	0.103026	0.0565314	0.123638	0.0433618	0.0799205	0.12878	0.235882	0.349991	0.311027	0.303814	0.334315	0.320314	0.253274	0.141737	0.0137749	0.0799179	0.178595	0.138073	0.0661098	0.0667559	0.256619	0.260783	0.307731	0.315157
MutationAssessor_rankscore	0.320712	0.375872	0.411599	0.462507	0.501112	0.495374	0.469789	0.358599	0.318331	1	-0.00698264	0.532453	0.443169	0.257039	0.221451	0.20148	0.355436	0.320378	0.0199883	0.0561626	0.025677	0.0433437	0.0277231	0.0142259	0.0878407	0.0374496	0.0315787	0.10846	0.232049	0.237161	0.198601	0.230126	0.222901	0.227217	0.206951	0.0978887	-0.0211442	0.0935286	0.0870375	0.0575708	0.0213342	0.0384658	0.132256	0.181346	0.260267	0.21939
FATHMM_converted_rankscore	0.230444	0.156166	0.168136	0.133329	0.12986	0.201651	0.148092	0.193794	0.213062	-0.00698264	1	0.21194	0.260178	0.790434	0.869373	0.731535	0.667799	0.315652	0.0317092	0.0237717	0.0403875	0.0141281	0.0417507	0.0229109	-0.019351	0.0144834	-0.0474818	0.0564783	0.182865	0.181612	0.14231	0.144818	0.20024	0.184937	0.0819675	0.0410547	-0.0595344	0.0326597	0.0844587	0.0221085	-0.0052738	-0.0192531	0.0625335	0.0682922	0.119365	0.116787
PROVEAN_converted_rankscore	0.559457	0.573416	0.61606	0.633538	0.741736	0.715495	0.653695	0.551925	0.519983	0.532453	0.21194	1	0.694582	0.506576	0.474837	0.443839	0.643864	0.402412	0.0129385	0.0725902	0.0629653	0.0483917	0.0615252	0.025933	0.10594	0.0589976	0.0517885	0.0988794	0.242359	0.314148	0.312352	0.343615	0.345032	0.331517	0.275305	0.131333	0.00641	0.0794356	0.159008	0.114513	0.0509989	0.0544866	0.213087	0.243237	0.308652	0.307061
VEST4_rankscore	0.729515	0.635344	0.682627	0.686749	0.625856	0.627929	0.711984	0.668732	0.666176	0.443169	0.260178	0.694582	1	0.555054	0.527223	0.49908	0.745572	0.452159	0.0279508	0.0777932	0.096559	0.0340695	0.124625	0.0758758	0.137679	0.0753977	0.090008	0.140555	0.266701	0.376438	0.335586	0.36509	0.419578	0.383439	0.298295	0.16379	0.0246686	0.094994	0.169959	0.137911	0.0684968	0.0567894	0.270685	0.292653	0.356956	0.355441
MetaSVM_rankscore	0.463886	0.381537	0.406773	0.458675	0.424641	0.477562	0.477968	0.435123	0.436191	0.257039	0.790434	0.506576	0.555054	1	0.938076	0.7656	0.85051	0.413751	0.0293522	0.051357	0.0716804	0.0384128	0.0733354	0.0476497	0.0409722	0.0541444	0.018929	0.100482	0.238037	0.27671	0.236192	0.275735	0.341221	0.306336	0.196054	0.104867	-0.0285806	0.0637029	0.134376	0.0878475	0.0347991	0.0300206	0.175224	0.194245	0.251691	0.249347
MetaLR_rankscore	0.446083	0.342318	0.367453	0.427765	0.38192	0.449806	0.44983	0.401452	0.419043	0.221451	0.869373	0.474837	0.527223	0.938076	1	0.805726	0.849041	0.404431	0.0337216	0.0508764	0.0701916	0.0372961	0.0676472	0.0437793	0.0324112	0.0510324	0.00479625	0.101106	0.24477	0.277447	0.233855	0.263124	0.327733	0.29691	0.179205	0.0959054	-0.038549	0.0598547	0.134204	0.0816231	0.0341748	0.0165797	0.168995	0.173112	0.234654	0.234823
M_CAP_rankscore	0.474693	0.378943	0.409802	0.397063	0.376229	0.450266	0.420106	0.356873	0.435688	0.20148	0.731535	0.443839	0.49908	0.7656	0.805726	1	0.759245	0.396882	0.0314895	0.0236596	0.0349003	0.00765236	0.12942	0.0745022	0.0957259	0.0224217	0.0339142	0.121181	0.278853	0.346255	0.304081	0.279272	0.324014	0.298917	0.198273	0.118613	-0.0244372	0.0685142	0.136645	0.0768815	0.01873	0.0158571	0.156894	0.165171	0.216653	0.207879
REVEL_rankscore	0.617522	0.528711	0.565758	0.606046	0.53981	0.581153	0.635734	0.604819	0.604602	0.355436	0.667799	0.643864	0.745572	0.85051	0.849041	0.759245	1	0.531415	0.0193673	0.066791	0.0813042	0.0317652	0.0851188	0.0463018	0.0728812	0.055998	0.0305114	0.130995	0.304974	0.381865	0.31895	0.343326	0.407505	0.373236	0.26283	0.12829	-0.0298085	0.0948544	0.172761	0.117469	0.0445386	0.0348462	0.238394	0.254343	0.322492	0.316412
MutPred_rankscore	0.359279	0.391044	0.416862	0.30836	0.309888	0.364496	0.373462	0.345089	0.383289	0.320378	0.315652	0.402412	0.452159	0.413751	0.404431	0.396882	0.531415	1	-0.503659	-0.436213	-0.426159	-0.504228	-0.407334	-0.485701	-0.36233	-0.44255	-0.42585	-0.101629	0.153447	0.24632	0.0498241	0.081619	0.0947336	0.133707	0.141191	-0.0301182	-0.235948	0.122245	0.215293	0.115705	0.0128805	-0.0128036	0.0973996	0.195568	0.27826	0.2775
MVP_rankscore	-0.0775527	-0.0621108	-0.0610536	0.039897	0.00718105	0.0421629	0.0142282	-0.0165041	0.0038949	0.0199883	0.0317092	0.0129385	0.0279508	0.0293522	0.0337216	0.0314895	0.0193673	-0.503659	1	0.841177	0.800379	0.943009	0.831323	0.912491	0.737787	0.837176	0.758095	0.42693	0.182477	-0.00614014	0.225431	0.209375	0.253739	0.224779	0.0912645	0.192606	0.372254	-0.0563826	-0.233268	-0.178655	-0.0913003	0.00140471	0.0881034	-0.0322702	-0.0924034	-0.127343
MPC_rankscore	-0.0146713	-0.0117882	-0.00770335	0.114557	0.0610825	0.0686148	0.0854538	0.0648565	0.0505309	0.0561626	0.0237717	0.0725902	0.0777932	0.051357	0.0508764	0.0236596	0.066791	-0.436213	0.841177	1	0.865696	0.865452	0.757651	0.810969	0.726163	0.827043	0.74081	0.430179	0.209427	0.0190372	0.207021	0.223992	0.260149	0.217249	0.138187	0.200492	0.377825	-0.0471878	-0.201131	-0.153578	-0.077375	0.00351713	0.0924759	-0.0192498	-0.0739049	-0.106089
PrimateAI_rankscore	0.0327889	0.0142076	0.018512	0.116435	0.0570454	0.0610505	0.0870092	0.0982304	0.0782185	0.025677	0.0403875	0.0629653	0.096559	0.0716804	0.0701916	0.0349003	0.0813042	-0.426159	0.800379	0.865696	1	0.841485	0.786749	0.822187	0.72493	0.829692	0.747302	0.435297	0.205347	0.044489	0.224306	0.232761	0.271228	0.224226	0.119175	0.195606	0.348655	-0.0510978	-0.197506	-0.151918	-0.0767903	0.00100102	0.109207	-0.0128881	-0.0706996	-0.0999524
DEOGEN2_rankscore	-0.0785862	-0.0512753	-0.0515292	0.0577915	0.022141	0.0463796	0.0309281	0.0090467	0.00351426	0.0433437	0.0141281	0.0483917	0.0340695	0.0384128	0.0372961	0.00765236	0.0317652	-0.504228	0.943009	0.865452	0.841485	1	0.806763	0.891266	0.738212	0.865543	0.754545	0.424819	0.181149	-0.00811314	0.220538	0.208282	0.252337	0.225905	0.102331	0.208627	0.383445	-0.0552385	-0.233561	-0.178981	-0.0919588	-0.00146521	0.08604	-0.0326572	-0.0929911	-0.127496
BayesDel_addAF_rankscore	0.0465202	0.0313974	0.0384151	0.0869456	0.0573767	0.0875031	0.0682741	0.0514517	0.103026	0.0277231	0.0417507	0.0615252	0.124625	0.0733354	0.0676472	0.12942	0.0851188	-0.407334	0.831323	0.757651	0.786749	0.806763	1	0.912242	0.868336	0.762859	0.760966	0.463374	0.228715	0.0683551	0.251225	0.248244	0.282477	0.223663	0.0956742	0.185305	0.321935	-0.0436836	-0.199162	-0.158718	-0.0838844	0.00204653	0.113775	-0.0100221	-0.0735925	-0.0985327
BayesDel_noAF_rankscore	-0.0177816	-0.0247303	-0.0213236	0.0621092	0.0309677	0.0569341	0.0367268	0.0181697	0.0565314	0.0142259	0.0229109	0.025933	0.0758758	0.0476497	0.0437793	0.0745022	0.0463018	-0.485701	0.912491	0.810969	0.822187	0.891266	0.912242	1	0.791911	0.844797	0.805462	0.43957	0.186356	0.0332213	0.254442	0.251512	0.285662	0.218513	0.0944946	0.220698	0.364527	-0.065171	-0.224284	-0.157421	-0.067109	0.0233476	0.0986386	-0.0362249	-0.102975	-0.123374
ClinPred_rankscore	0.0652461	0.0619808	0.0703994	0.133132	0.102602	0.122117	0.119288	0.0789754	0.123638	0.0878407	-0.019351	0.10594	0.137679	0.0409722	0.0324112	0.0957259	0.0728812	-0.36233	0.737787	0.726163	0.72493	0.738212	0.868336	0.791911	1	0.701445	0.747918	0.483998	0.252389	0.0758362	0.244863	0.261249	0.291113	0.204401	0.0958209	0.150196	0.318058	-0.0305008	-0.189449	-0.152202	-0.0778651	0.00436249	0.128634	0.00629463	-0.0660907	-0.0908304
LIST_S2_rankscore	-0.0284145	-0.0298231	-0.027207	0.099027	0.0498839	0.0605344	0.0693213	0.0551955	0.0433618	0.0374496	0.0144834	0.0589976	0.0753977	0.0541444	0.0510324	0.0224217	0.055998	-0.44255	0.837176	0.827043	0.829692	0.865543	0.762859	0.844797	0.701445	1	0.748177	0.413625	0.220925	0.0501142	0.224435	0.242037	0.271527	0.201791	0.137534	0.23636	0.342553	-0.0651389	-0.223612	-0.159405	-0.0829539	-0.00711809	0.0833559	-0.046685	-0.107797	-0.1208
CADD_raw_rankscore	0.0339165	-0.00124668	0.00343822	0.117933	0.0751737	0.0875267	0.0920464	0.0441695	0.0799205	0.0315787	-0.0474818	0.0517885	0.090008	0.018929	0.00479625	0.0339142	0.0305114	-0.42585	0.758095	0.74081	0.747302	0.754545	0.760966	0.805462	0.747918	0.748177	1	0.429542	0.145842	0.0809846	0.276717	0.320799	0.331039	0.207864	0.111143	0.229336	0.443565	-0.0749555	-0.212472	-0.0451881	-0.00354311	0.0185462	0.148179	0.00347373	-0.124147	-0.135335
CADD_raw_rankscore_hg19	0.0856314	0.0794083	0.0882211	0.127043	0.0895799	0.138629	0.124104	0.0858372	0.12878	0.10846	0.0564783	0.0988794	0.140555	0.100482	0.101106	0.121181	0.130995	-0.101629	0.42693	0.430179	0.435297	0.424819	0.463374	0.43957	0.483998	0.413625	0.429542	1	0.245882	-0.0441309	0.010797	0.0689389	0.295155	0.103336	0.156244	-0.148007	0.227592	0.403749	-0.3483	-0.274801	-0.163011	0.00752242	0.0882835	0.450319	-0.0120129	-0.165076
DANN_rankscore	0.227774	0.200953	0.227115	0.247234	0.211566	0.256165	0.250143	0.21078	0.235882	0.232049	0.182865	0.242359	0.266701	0.238037	0.24477	0.278853	0.304974	0.153447	0.182477	0.209427	0.205347	0.181149	0.228715	0.186356	0.252389	0.220925	0.145842	0.245882	1	0.199344	-0.0280223	-0.0139495	0.0705066	0.300922	0.0870119	-0.0141647	-0.0519937	0.11702	0.0172392	-0.260306	-0.276225	-0.168108	0.260869	0.0573912	0.338177	0.120929
fathmm_MKL_coding_rankscore	0.414535	0.329579	0.363258	0.352208	0.295506	0.297834	0.360415	0.348873	0.349991	0.237161	0.181612	0.314148	0.376438	0.27671	0.277447	0.346255	0.381865	0.24632	-0.00614014	0.0190372	0.044489	-0.00811314	0.0683551	0.0332213	0.0758362	0.0501142	0.0809846	-0.0441309	0.199344	1	0.218678	0.337658	0.194688	0.160847	0.273421	0.17432	-0.135981	-0.207998	0.165754	0.150771	-0.153812	-0.0572233	0.0174092	0.186638	0.0283321	0.202193
fathmm_XF_coding_rankscore	0.339929	0.276335	0.302891	0.306385	0.279231	0.274269	0.310211	0.301218	0.311027	0.198601	0.14231	0.312352	0.335586	0.236192	0.233855	0.304081	0.31895	0.0498241	0.225431	0.207021	0.224306	0.220538	0.251225	0.254442	0.244863	0.224435	0.276717	0.010797	-0.0280223	0.218678	1	0.650498	0.541173	0.459197	0.0784219	-0.0197929	0.135904	-0.046452	0.238137	0.214354	0.0692078	0.159968	0.0155928	-0.0713154	0.126682	0.272942
Eigen_raw_coding_rankscore	0.31242	0.273797	0.295733	0.3243	0.309634	0.306014	0.328681	0.291783	0.303814	0.230126	0.144818	0.343615	0.36509	0.275735	0.263124	0.279272	0.343326	0.081619	0.209375	0.223992	0.232761	0.208282	0.248244	0.251512	0.261249	0.242037	0.320799	0.0689389	-0.0139495	0.337658	0.650498	1	0.806687	0.51552	0.296947	0.239911	0.0969145	-0.05583	-0.0593474	0.534712	-0.182506	0.170542	-0.0477563	0.0469827	-0.0636467	0.0410248
Eigen_PC_raw_coding_rankscore	0.34737	0.291272	0.310699	0.345619	0.324688	0.33047	0.351699	0.313207	0.334315	0.222901	0.20024	0.345032	0.419578	0.341221	0.327733	0.324014	0.407505	0.0947336	0.253739	0.260149	0.271228	0.252337	0.282477	0.285662	0.291113	0.271527	0.331039	0.295155	0.0705066	0.194688	0.541173	0.806687	1	0.597644	0.327296	0.241907	0.162007	0.306842	-0.264765	0.456217	-0.146964	0.129412	0.0229091	0.0677545	0.0385626	-0.0430863
GenoCanyon_rankscore	0.326873	0.271517	0.291296	0.314857	0.301245	0.32192	0.320606	0.299981	0.320314	0.227217	0.184937	0.331517	0.383439	0.306336	0.29691	0.298917	0.373236	0.133707	0.224779	0.217249	0.224226	0.225905	0.223663	0.218513	0.204401	0.201791	0.207864	0.103336	0.300922	0.160847	0.459197	0.51552	0.597644	1	0.104579	0.0949583	0.117792	0.150993	0.170647	0.316182	-0.201285	-0.0448711	0.158911	-0.0450035	0.440651	0.268572
integrated_fitCons_rankscore	0.275765	0.234906	0.250876	0.271037	0.252822	0.252307	0.275716	0.248727	0.253274	0.206951	0.0819675	0.275305	0.298295	0.196054	0.179205	0.198273	0.26283	0.141191	0.0912645	0.138187	0.119175	0.102331	0.0956742	0.0944946	0.0958209	0.137534	0.111143	0.156244	0.0870119	0.273421	0.0784219	0.296947	0.327296	0.104579	1	0.492923	0.118743	-0.0956641	-0.480696	0.331937	0.154032	0.00389471	-0.0667182	0.240304	-0.232731	-0.292768
GM12878_fitCons_rankscore	0.142561	0.0984252	0.104492	0.147855	0.124937	0.121346	0.144193	0.138761	0.141737	0.0978887	0.0410547	0.131333	0.16379	0.104867	0.0959054	0.118613	0.12829	-0.0301182	0.192606	0.200492	0.195606	0.208627	0.185305	0.220698	0.150196	0.23636	0.229336	-0.148007	-0.0141647	0.17432	-0.0197929	0.239911	0.241907	0.0949583	0.492923	1	0.22484	-0.176159	-0.399782	0.438561	0.172675	-0.0396332	0.0749786	-0.119994	-0.200474	-0.304605
H1_hESC_fitCons_rankscore	0.00339861	-0.00174817	-0.00185524	0.0416439	0.0315745	0.0184192	0.029917	0.00147442	0.0137749	-0.0211442	-0.0595344	0.00641	0.0246686	-0.0285806	-0.038549	-0.0244372	-0.0298085	-0.235948	0.372254	0.377825	0.348655	0.383445	0.321935	0.364527	0.318058	0.342553	0.443565	0.227592	-0.0519937	-0.135981	0.135904	0.0969145	0.162007	0.117792	0.118743	0.22484	1	-0.0244385	-0.227727	-0.0780473	0.28244	0.015322	0.551458	-0.0457707	-0.0698144	-0.144208
HUVEC_fitCons_rankscore	0.0935162	0.0818916	0.0859362	0.0699331	0.0717469	0.0908551	0.0758669	0.0649898	0.0799179	0.0935286	0.0326597	0.0794356	0.094994	0.0637029	0.0598547	0.0685142	0.0948544	0.122245	-0.0563826	-0.0471878	-0.0510978	-0.0552385	-0.0436836	-0.065171	-0.0305008	-0.0651389	-0.0749555	0.403749	0.11702	-0.207998	-0.046452	-0.05583	0.306842	0.150993	-0.0956641	-0.176159	-0.0244385	1	-0.14776	-0.127726	-0.063206	-0.0425099	0.0613363	-0.00431121	0.259145	-0.0691204
GERPPP_RS_rankscore	0.214782	0.144688	0.160645	0.165926	0.158824	0.144326	0.171698	0.179328	0.178595	0.0870375	0.0844587	0.159008	0.169959	0.134376	0.134204	0.136645	0.172761	0.215293	-0.233268	-0.201131	-0.197506	-0.233561	-0.199162	-0.224284	-0.189449	-0.223612	-0.212472	-0.3483	0.0172392	0.165754	0.238137	-0.0593474	-0.264765	0.170647	-0.480696	-0.399782	-0.227727	-0.14776	1	-0.151156	-0.111785	-0.0636813	0.0537769	-0.066034	0.523759	0.786345
phyloP100way_vertebrate_rankscore	0.168987	0.0935811	0.0978778	0.148338	0.13292	0.104308	0.149084	0.137454	0.138073	0.0575708	0.0221085	0.114513	0.137911	0.0878475	0.0816231	0.0768815	0.117469	0.115705	-0.178655	-0.153578	-0.151918	-0.178981	-0.158718	-0.157421	-0.152202	-0.159405	-0.0451881	-0.274801	-0.260306	0.150771	0.214354	0.534712	0.456217	0.316182	0.331937	0.438561	-0.0780473	-0.127726	-0.151156	1	-0.0293286	0.0508666	-0.152484	0.0105755	-0.136928	-0.198632
phyloP30way_mammalian_rankscore	0.0856907	0.0349185	0.0395825	0.0668936	0.0635975	0.0204978	0.0664085	0.0678209	0.0661098	0.0213342	-0.0052738	0.0509989	0.0684968	0.0347991	0.0341748	0.01873	0.0445386	0.0128805	-0.0913003	-0.077375	-0.0767903	-0.0919588	-0.0838844	-0.067109	-0.0778651	-0.0829539	-0.00354311	-0.163011	-0.276225	-0.153812	0.0692078	-0.182506	-0.146964	-0.201285	0.154032	0.172675	0.28244	-0.063206	-0.111785	-0.0293286	1	0.050699	0.100766	-0.101975	-0.0176702	-0.0533259
phyloP17way_primate_rankscore	0.0688475	0.0339213	0.0367373	0.058389	0.0703517	0.0324453	0.061723	0.0522231	0.0667559	0.0384658	-0.0192531	0.0544866	0.0567894	0.0300206	0.0165797	0.0158571	0.0348462	-0.0128036	0.00140471	0.00351713	0.00100102	-0.00146521	0.00204653	0.0233476	0.00436249	-0.00711809	0.0185462	0.00752242	-0.168108	-0.0572233	0.159968	0.170542	0.129412	-0.0448711	0.00389471	-0.0396332	0.015322	-0.0425099	-0.0636813	0.0508666	0.050699	1	-0.0100248	0.0915231	-0.108285	-0.04646
phastCons100way_vertebrate_rankscore	0.26547	0.20365	0.2168	0.220856	0.198755	0.204575	0.232911	0.2263	0.256619	0.132256	0.0625335	0.213087	0.270685	0.175224	0.168995	0.156894	0.238394	0.0973996	0.0881034	0.0924759	0.109207	0.08604	0.113775	0.0986386	0.128634	0.0833559	0.148179	0.0882835	0.260869	0.0174092	0.0155928	-0.0477563	0.0229091	0.158911	-0.0667182	0.0749786	0.551458	0.0613363	0.0537769	-0.152484	0.100766	-0.0100248	1	0.0636468	0.28997	0.119409
phastCons30way_mammalian_rankscore	0.286302	0.251293	0.271924	0.263572	0.23563	0.247612	0.278124	0.238525	0.260783	0.181346	0.0682922	0.243237	0.292653	0.194245	0.173112	0.165171	0.254343	0.195568	-0.0322702	-0.0192498	-0.0128881	-0.0326572	-0.0100221	-0.0362249	0.00629463	-0.046685	0.00347373	0.450319	0.0573912	0.186638	-0.0713154	0.0469827	0.0677545	-0.0450035	0.240304	-0.119994	-0.0457707	-0.00431121	-0.066034	0.0105755	-0.101975	0.0915231	0.0636468	1	0.0445214	0.0438621
phastCons17way_primate_rankscore	0.343673	0.312733	0.336407	0.312701	0.298453	0.303511	0.327375	0.304758	0.307731	0.260267	0.119365	0.308652	0.356956	0.251691	0.234654	0.216653	0.322492	0.27826	-0.0924034	-0.0739049	-0.0706996	-0.0929911	-0.0735925	-0.102975	-0.0660907	-0.107797	-0.124147	-0.0120129	0.338177	0.0283321	0.126682	-0.0636467	0.0385626	0.440651	-0.232731	-0.200474	-0.0698144	0.259145	0.523759	-0.136928	-0.0176702	-0.108285	0.28997	0.0445214	1	0.693723
SiPhy_29way_logOdds_rankscore	0.34114	0.31166	0.336804	0.333426	0.29798	0.29172	0.346608	0.325521	0.315157	0.21939	0.116787	0.307061	0.355441	0.249347	0.234823	0.207879	0.316412	0.2775	-0.127343	-0.106089	-0.0999524	-0.127496	-0.0985327	-0.123374	-0.0908304	-0.1208	-0.135335	-0.165076	0.120929	0.202193	0.272942	0.0410248	-0.0430863	0.268572	-0.292768	-0.304605	-0.144208	-0.0691204	0.786345	-0.198632	-0.0533259	-0.04646	0.119409	0.0438621	0.693723	1

## Sheet: Supplementary Table 2
Prediction method	LDLR	ABCG5	NPC1L1	PCSK9	APOC3	ANGPTL3	DNMT3A	FES	ASXL1	SMAD6	NPR1	GUCY1A1	INPPL1	DBH	GCK	HNF4A	HNF1A	GIGYF1	Average
GPN_MSA	16.91	1.97	0.46	2.36	0.9	1.23	-0.03	0.98	-0.94	-0.79	0.28	1.21	0.41	4.11	4.38	1.41	1.59	0.51	2.05
AlphaMissense_Category	76.32	1.99	0.71	9.66	-0.45	3.91	2.93	2.98	0.44	0.24	4.81	4.44	1.16	2.58	6.49	6.15	2.27	1.16	7.1
AlphaMissense_Score	80.06	1.56	0.73	11.61	-0.15	2.59	2.97	4.34	0.32	0.44	4.15	4.4	1.41	1.84	4.36	8.24	3.72	2.11	7.48
Polyphen2_HDIV_rankscore	44.08	1.03	1.35	6.23	1.05	0.26	1.04	6.9	0.17	0.41	0.96	1.9	0.83	3.06	10.61	2.36	1.28	0.22	4.65
SIFT_converted_rankscore	27.01	1.22	1.05	10.07	0.02	1.3	0.53	4.07	-0.06	0.45	3.66	4.2	0.21	5.15	10.08	2.74	0.13	0.35	4.01
SIFT4G_converted_rankscore	36.24	0.34	1.49	4.84	-0.02	0.58	3.45	3.53	0.46	0.46	3.96	3.44	-0.05	5.59	11.14	3.08	0.44	0.29	4.4
Polyphen2_HVAR_rankscore	50.16	1.41	0.79	7.09	0.51	0.4	0.42	6.85	0.11	0.7	2.41	2.71	1.3	3.91	10.21	2.19	1.41	0.33	5.16
LRT_converted_rankscore	35.81	1.68	0.46	5.8	0.23	-0.63	1.45	3.13	-0.05	-0.52	0.23	1.71	0.21	2.37	6.84	3.99	1.06	0.45	3.57
MutationTaster_converted_rankscore	15.55	0.33	-0.07	9.57	0.45	0.13	2.37	0.09	-0.21	0.01	0	2.33	0.05	2.98	8.22	1.27	1.12	0.39	2.48
MutationAssessor_rankscore	45.84	1.28	1.43	6.34	0	1.88	1.51	1.96	-0.15	0.42	3.66	0	0.69	1.67	8.19	2.67	0	0	4.3
FATHMM_converted_rankscore	1.02	0.53	-0.05	5.22	-0.76	-0.46	0.47	-2.77	0.25	-0.03	0.82	-1.05	-1.42	1.44	0.32	0.27	-1.12	0.11	0.15
PROVEAN_converted_rankscore	31.41	1.06	1.39	9.75	0.4	2.03	0.48	1.72	0.33	0.11	2.49	3.33	-0.18	3.9	6.24	4.11	0.73	0.04	3.85
VEST4_rankscore	33.49	1.42	0.73	4.05	-0.35	0.67	1.14	3.43	0.09	0.22	0.74	2.07	0.41	2.48	9.21	3.14	1.37	0.19	3.58
MetaSVM_rankscore	26.8	2.13	1.14	6.78	-0.09	1.01	0.42	0.32	0.43	0.55	3.39	0.97	-0.27	3.26	0.91	1.03	-0.6	-0.04	2.67
MetaLR_rankscore	17.46	1.31	1.67	5.11	-0.41	0.66	0.65	0.37	0.07	0.28	3.61	0.5	0.06	2.78	3.17	0.96	-0.31	0.28	2.12
M_CAP_rankscore	2.84	1.92	1.25	7.4	-0.57	1.02	4.47	0.59	0.1	-0.31	2	1.56	0.9	2.31	4.23	1.71	-0.08	0.03	1.74
REVEL_rankscore	26.09	2.02	0.74	7.37	0.5	1.51	1.6	1.21	0.6	0.55	1.01	1.62	0.23	4.28	6.23	2.85	-0.07	0.04	3.24
MutPred_rankscore	10.72	1.74	0.98	0.34	-1.09	0.17	0.94	1.93	0.32	0.97	1.37	3.77	1.1	0.48	4.65	2.04	2.89	0.29	1.87
MVP_rankscore	-2.02	-0.07	-0.16	1.43	0.68	-0.34	-1.33	-1.28	0.21	-0.82	-1.33	-0.79	-1.92	0.98	-1.01	-0.3	-0.9	0.63	-0.46
MPC_rankscore	4.17	0.07	-0.35	4.05	1.15	0.26	-0.65	0	0.13	-1.15	-1.14	-1.5	-0.79	2.16	0.58	-0.03	-0.68	0.74	0.39
PrimateAI_rankscore	7.09	-0.02	0.01	4.05	0.55	-0.53	0.6	0	-0.21	-1.29	-0.64	-0.78	-1.73	0.75	0.93	0.7	-1.07	0.72	0.51
DEOGEN2_rankscore	-0.75	-0.21	-0.33	2.58	1.23	0.41	-0.18	-1.67	-0.08	-0.84	-0.49	-2.32	-1.87	0.45	-0.94	-0.2	-2.25	0.88	-0.37
BayesDel_addAF_rankscore	1.58	0.33	-0.67	1.64	1.04	1.58	1.03	1.06	0.42	-0.8	1.9	-0.45	-0.24	1.83	0.82	1.21	-0.19	1.37	0.75
BayesDel_noAF_rankscore	-0.7	0.16	-0.29	2.05	1.25	1.05	-0.05	-0.3	-0.02	-0.91	-0.22	-1.02	-1.06	1.92	-0.22	0.08	-1.69	1.38	0.08
ClinPred_rankscore	24.21	-0.03	-1.79	3.41	-0.08	1.88	1.65	2.77	0.17	-0.49	2.61	-0.14	0.26	0.98	1.67	1.41	0.24	0.24	2.17
LIST_S2_rankscore	2.65	0.61	0.01	3.59	1.02	0.5	0.28	-0.15	0.07	-0.48	-0.16	-1.95	-1.72	1.3	0.53	0.08	-2.12	1.01	0.28
CADD_raw_rankscore	4.22	0.15	-0.11	2.47	-0.31	1.38	0.06	1.9	-0.21	-0.58	0.9	-0.77	-0.1	0.42	0.87	0.37	2.27	0.7	0.76
CADD_raw_rankscore_hg19	3.37	0.56	-0.37	5.53	-0.27	1.17	0.06	1.64	0.9	-1.11	0.86	-0.98	0.24	0.07	2.42	0.15	2.23	0.77	0.96
DANN_rankscore	9.58	0.62	0.85	4.88	0.85	0.38	0.26	3.43	1.1	-0.31	0.39	0.85	1.15	1.82	1.35	1.47	-0.9	0.2	1.55
fathmm_MKL_coding_rankscore	12.95	0.92	0.59	2.26	0.12	0.67	1.13	1.48	-0.01	0.07	-0.08	0.26	-0.04	3.67	4.28	-0.1	0.48	0.92	1.64
fathmm_XF_coding_rankscore	6.19	0.74	0.33	2.92	0.36	0.03	1.79	1.12	-0.39	0.77	0.03	0.15	-0.1	3.03	0.68	0.08	0.03	0.63	1.02
Eigen_raw_coding_rankscore	15	1.13	0.24	3.32	0.85	0.58	0.73	1.96	-0.35	0.35	1.1	1.27	0	3.6	3.14	0.72	-0.33	0.75	1.89
Eigen_PC_raw_coding_rankscore	14.67	0.87	0.03	3.24	0.79	0.81	0.27	1.25	0.43	-0.13	0.33	0.4	0.04	2.98	4.42	0.87	-0.18	0.96	1.78
GenoCanyon_rankscore	3.07	0.83	0.14	-0.11	0.23	0.78	-0.03	-0.76	0.94	-0.59	-0.37	0.82	-0.33	1.72	3.02	-0.05	-1.98	1.33	0.48
integrated_fitCons_rankscore	3.48	-0.18	1.59	0	-0.14	-0.41	-0.02	-1.01	0.25	-0.45	-0.35	2.14	-0.38	-1.7	7.03	2.02	1.02	0.79	0.76
GM12878_fitCons_rankscore	0.43	-0.3	0.51	-0.23	-0.64	-0.65	-0.33	-0.23	-0.22	0.86	-0.27	-0.97	-1.59	0.59	0.73	0.23	0.46	1.01	-0.03
H1_hESC_fitCons_rankscore	0.15	-0.8	-0.94	-0.36	-0.1	-0.06	0.02	-0.84	0.12	-0.15	-0.78	0.76	-1.5	-2.3	-0.23	-0.84	0.35	1.16	-0.35
HUVEC_fitCons_rankscore	0.44	0.05	-0.57	-0.07	-0.37	0.62	0.25	-0.36	0.5	0.16	0.32	-0.03	0.18	-0.38	2.62	0.6	-1.3	0.46	0.17
GERPPP_RS_rankscore	3.89	1.28	1.26	-0.05	-0.51	0.47	0.52	0.97	0.59	1	0.64	0.13	0.5	1.06	0.98	-0.12	1.14	0	0.76
phyloP100way_vertebrate_rankscore	2.97	0.73	0.6	-0.41	-0.71	0.06	0.68	0.4	-1.5	1.4	0.87	3	0.11	0.92	4.43	0.97	0.18	-1.12	0.75
phyloP30way_mammalian_rankscore	7.29	-1.38	0.74	0.17	0.71	-0.09	0.29	1.33	-0.44	-0.6	-0.07	0.21	-0.14	0.3	0.53	0.02	3.71	-0.09	0.69
phyloP17way_primate_rankscore	0.42	0.38	1.77	0.48	0.98	0.28	-0.15	-0.03	-0.43	-0.42	0.08	1.41	-0.2	0.82	3.97	0.01	0.58	-0.39	0.53
phastCons100way_vertebrate_rankscore	10.01	-0.12	0.08	1.3	0.16	-0.03	0.99	2.66	0.09	0.19	-0.03	0.85	-0.06	2.01	0.19	0.33	0.11	-0.01	1.04
phastCons30way_mammalian_rankscore	0.53	1.68	0.64	3.87	-0.12	0.44	0.32	0.97	0.15	-0.41	0.51	-0.08	1.34	0.75	2.73	1.7	0.36	-0.32	0.84
phastCons17way_primate_rankscore	8.27	0.7	0.43	0.72	-0.7	0.31	0.26	0.95	0.5	0.32	0.83	-0.16	0.31	0.3	3.34	0.64	0.33	0.41	0.99
SiPhy_29way_logOdds_rankscore	10.96	2.09	1.24	1.68	-0.28	0.95	0.07	1.08	0.45	0.64	0.66	-0.29	0.2	0.31	3.01	-0.07	4.63	1.57	1.61
